# Supplementary material for: Isolation and HPLC Quantitative Determination of 5α-Reductase Inhibitors from Tectona grandis L.f. Leaf Extract
Source: Molecules. 2022 Apr 30;27(9):2893. doi: 10.3390/molecules27092893 (PMC9101728; doi:10.3390/molecules27092893)
Supplement: Supplementary file 1 [file molecules-27-02893-s001.zip]

Archive with 1 entries (1 files):
- molecules-1669800_Supplementary.pdf
